# Supplementary material for: Genomic analyses of bacterial porin-cytochrome gene clusters
Source: Front Microbiol. 2014 Nov 26;5:657. doi: 10.3389/fmicb.2014.00657 (PMC4245776; doi:10.3389/fmicb.2014.00657)
Supplement: Supplementary file 1 [file Table1.XLSX]

## Sheet: Sheet1
Tabel S1. Amino acid sequence identity among identified Pcc outer-membrane proteins
	A2cp1_3538	AnaeK_3474	Adeh_3391	GM18_3463	GM18_3469	Gsu_2726	Gura_1839	Gmet_0826	Gsu_2644	DaAHT2_2270	Dace_0362	Selin_2482	Gbem_3381	GM21_0865	Geob_1680	Gura_0987	Gmet_0911	OmbB	OmbC	Geob_1684	Gura_0991	Gmet_0908	Glov_2293	IALB_1839	Dacet_0793	Dester	Theam_0784	Kuster_4024
A2cp1_3538		100	98	18	18	24	21	21	24	13	14	16	13	13	13	13	15	15	15	17	15	16	14	12	11	10	12	8
AnaeK_3474			98	18	18	24	21	21	24	13	14	16	13	13	13	13	15	15	15	17	15	16	14	12	11	10	12	8
Adeh_3391				18	18	24	21	21	24	13	14	16	13	13	13	14	15	15	15	17	15	17	14	12	11	10	12	8
GM18_3463					100	31	31	27	27	15	13	12	12	14	13	15	14	14	14	16	14	16	13	11	11	12	15	12
GM18_3469						31	31	27	27	15	13	12	12	14	13	15	14	14	14	16	14	16	13	11	11	12	15	12
Gsu_2726							53	30	28	16	18	17	16	17	16	17	15	17	17	15	16	17	14	14	13	14	14	13
Gura_1839								26	27	17	17	15	17	16	18	18	15	16	16	16	16	16	15	12	13	15	15	10
Gmet_0826									60	18	14	17	13	13	15	15	17	17	17	15	15	15	16	13	13	12	15	11
Gsu_2644										19	17	17	12	12	12	11	14	14	14	15	13	15	16	12	12	13	16	12
DaAHT2_2270											47	43	27	26	25	27	26	28	28	25	27	30	29	18	16	15	16	17
Dace_0362												46	28	28	27	28	27	27	27	26	26	26	26	18	14	14	16	13
Selin_2482													26	25	26	26	28	28	28	25	22	27	26	19	18	17	16	13
Gbem_3381														92	74	74	60	59	59	56	60	60	49	18	18	16	17	12
GM21_0865															75	75	58	58	58	56	60	60	49	18	17	16	18	13
Geob_1680																84	66	63	63	58	62	60	53	17	18	16	15	13
Gura_0987																	64	62	62	59	65	61	52	18	17	18	16	13
Gmet_0911																		76	76	57	61	63	56	17	17	17	17	14
OmbB																			100	56	61	61	55	19	19	18	16	14
OmbC																				56	61	61	55	19	19	18	16	14
Geob_1684																					71	62	51	19	17	16	18	12
Gura_0991																						69	52	20	18	18	18	12
Gmet_0908																							50	20	19	17	17	14
Glov_2293																								19	16	17	18	12
IALB_1839																									11	12	12	11
Dacet_0793																										17	16	11
Dester																											63	13
Theam_0784																												13
Kuster_4024
