# Supplementary material for: Genomic analyses of bacterial porin-cytochrome gene clusters
Source: Front Microbiol. 2014 Nov 26;5:657. doi: 10.3389/fmicb.2014.00657 (PMC4245776; doi:10.3389/fmicb.2014.00657)
Supplement: Supplementary file 2 [file Table2.XLSX]

## Sheet: Sheet1
Table S2 . Amino acid sequence similarity among identified Pcc outer-membrane proteins
	A2cp1_3538	AnaeK_3474	Adeh_3391	GM18_3463	GM18_3469	Gsu_2726	Gura_1839	Gmet_0826	Gsu_2644	DaAHT2_2270	Dace_0362	Selin_2482	Gbem_3381	GM21_0865	Geob_1680	Gura_0987	Gmet_0911	OmbB	OmbC	Geob_1684	Gura_0991	Gmet_0908	Glov_2293	IALB_1839	Dacet_0793	Dester	Theam_0784	Kuster_4024
A2cp1_3538		100	99	35	35	41	40	37	40	27	29	32	29	30	29	29	31	31	31	32	30	33	30	30	27	28	30	26
AnaeK_3474			99	35	35	41	40	37	40	27	29	32	29	30	29	29	31	31	31	32	30	33	30	30	27	28	30	26
Adeh_3391				35	35	41	41	37	39	28	29	31	28	29	29	29	31	31	31	32	30	33	30	30	27	28	29	26
GM18_3463					100	50	51	44	44	32	34	30	30	31	30	30	32	32	32	31	30	30	31	29	28	30	33	26
GM18_3469						50	51	44	44	32	34	30	30	31	30	30	32	32	32	31	30	30	31	29	28	30	33	26
Gsu_2726							72	46	44	31	33	33	30	32	31	30	34	34	34	31	31	33	32	31	31	30	31	27
Gura_1839								46	46	31	35	32	34	34	33	34	33	33	33	34	34	33	34	31	32	32	34	28
Gmet_0826									75	33	34	34	27	28	29	31	33	33	33	33	32	30	32	28	31	29	32	27
Gsu_2644										34	34	32	29	29	30	29	32	33	33	32	32	32	33	27	30	29	32	27
DaAHT2_2270											64	64	47	47	46	47	46	47	47	45	47	48	47	35	33	34	33	32
Dace_0362												66	48	48	47	47	47	49	49	46	45	48	45	38	36	32	32	31
Selin_2482													45	45	44	44	47	48	48	47	45	48	46	39	37	35	35	28
Gbem_3381														96	86	86	76	75	75	74	77	78	70	35	39	32	33	30
GM21_0865															86	86	75	75	75	74	76	78	70	36	39	32	33	31
Geob_1680																93	81	78	78	75	79	80	72	34	39	33	33	31
Gura_0987																	78	78	78	77	79	78	71	34	39	32	32	31
Gmet_0911																		89	89	76	78	81	73	36	38	34	36	30
OmbB																			100	77	78	79	71	36	39	36	35	29
OmbC																				77	78	79	71	36	39	36	35	29
Geob_1684																					84	79	69	35	37	34	36	28
Gura_0991																						83	70	36	38	35	36	28
Gmet_0908																							70	36	39	33	34	29
Glov_2293																								39	37	36	36	30
IALB_1839																									29	28	27	28
Dacet_0793																										36	35	30
Dester																											80	28
Theam_0784																												29
Kuster_4024
