# Supplementary material for: Genomic analyses of bacterial porin-cytochrome gene clusters
Source: Front Microbiol. 2014 Nov 26;5:657. doi: 10.3389/fmicb.2014.00657 (PMC4245776; doi:10.3389/fmicb.2014.00657)
Supplement: Supplementary file 3 [file Table3.XLSX]

## Sheet: Sheet1
Table S3. Amino acid sequence identity of identified Pcc periplasmic c-Cyts
	A2cp1_3539	Adeh_3392	AnaeK_3475	GM18_3462	GM18_3468	GSU_2725	Gura_1838	Gmet_0827	Gsu_2643	DaAHT2_2271	Dace_0363	Selin_2481	Gbem_3380	GM21_0866	Geob_1681	Gura_0988	Gmet_0912	omaB	OmaC	Glov_2294	Geob_1685	Gura_0992	Gmet_0909	Dacet_0794	Dester_0349	Theam_0783	IALB_1838	Kuster_4025
A2cp1_3539		98	99	28	28	26	23	24	30	22	23	23	23	24	25	24	25	22	22	23	24	22	24	20	19	20	18	16
Adeh_3392			99	29	29	26	22	24	30	22	22	22	24	24	25	24	25	23	23	24	24	22	24	20	18	19	18	16
AnaeK_3475				29	29	26	22	24	30	22	22	22	24	24	25	24	25	23	23	24	24	22	24	20	18	19	18	16
GM18_3462					100	45	43	37	34	21	23	20	25	24	26	27	26	29	29	24	26	23	23	19	13	15	21	16
GM18_3468						45	43	37	34	21	23	20	25	24	26	27	26	29	29	24	26	23	23	19	13	15	21	16
GSU_2725							57	37	37	20	21	19	25	25	26	26	24	24	24	24	24	23	24	17	12	13	18	13
Gura_1838								34	33	19	19	17	23	22	26	26	23	24	24	26	21	23	23	20	14	14	16	15
Gmet_0827									76	20	22	17	23	21	24	24	25	24	24	24	24	22	23	15	12	13	17	18
Gsu_2643										22	20	17	25	26	27	28	26	25	25	24	23	23	25	15	11	13	18	16
DaAHT2_2271											52	49	34	34	35	33	32	32	32	31	33	34	32	18	16	17	18	14
Dace_0363												53	34	33	38	38	38	36	36	37	38	39	39	18	19	18	16	14
Selin_2481													33	32	32	32	32	28	28	34	32	34	35	17	16	16	18	14
Gbem_3380														96	76	75	61	72	72	62	56	56	54	19	18	20	22	18
GM21_0866															75	74	61	70	70	60	55	55	54	18	18	19	22	17
Geob_1681																82	60	68	68	60	54	58	54	19	19	19	20	19
Gura_0988																	64	69	69	61	56	62	58	20	19	18	19	19
Gmet_0912																		71	71	59	56	58	58	21	20	21	23	19
omaB																			100	60	53	58	57	20	18	20	24	19
OmaC																				60	53	58	57	20	18	20	24	19
Glov_2294																					50	50	50	20	17	20	21	17
Geob_1685																						72	66	21	19	19	19	18
Gura_0992																							68	21	20	18	19	17
Gmet_0909																								18	18	22	19	16
Dacet_0794																									28	26	19	15
Dester_0349																										76	16	14
Theam_0783																											15	14
IALB_1838																												15
Kuster_4025
