# Supplementary material for: Genomic analyses of bacterial porin-cytochrome gene clusters
Source: Front Microbiol. 2014 Nov 26;5:657. doi: 10.3389/fmicb.2014.00657 (PMC4245776; doi:10.3389/fmicb.2014.00657)
Supplement: Supplementary file 4 [file Table4.XLSX]

## Sheet: Sheet1
Table S4. Amino acid sequence similarity of identified Pcc periplasmic c-Cyts
	A2cp1_3539	Adeh_3392	AnaeK_3475	GM18_3462	GM18_3468	GSU_2725	Gura_1838	Gmet_0827	Gsu_2643	DaAHT2_2271	Dace_0363	Selin_2481	Gbem_3380	GM21_0866	Geob_1681	Gura_0988	Gmet_0912	omaB	OmaC	Glov_2294	Geob_1685	Gura_0992	Gmet_0909	Dacet_0794	Dester_0349	IALB_1838	Kuster_4025
A2cp1_3539		99	99	46	46	43	40	38	44	34	35	36	40	40	43	42	38	38	38	38	38	38	39	30	33	31	26
Adeh_3392			100	46	46	44	39	38	43	34	34	36	40	40	43	43	38	38	38	38	39	39	40	30	32	31	27
AnaeK_3475				46	46	44	39	38	44	34	34	36	40	40	43	43	38	38	38	38	39	39	40	30	33	31	27
GM18_3462					100	66	64	55	52	39	38	33	38	39	39	41	41	42	42	37	48	42	46	32	32	30	26
GM18_3468						66	64	55	52	39	38	33	38	39	39	41	41	42	42	37	48	42	46	32	32	30	26
GSU_2725							79	54	54	36	37	34	43	42	43	42	38	38	38	38	43	40	40	31	30	31	27
Gura_1838								55	55	33	35	32	37	37	40	40	36	35	35	38	41	39	40	34	30	30	25
Gmet_0827									90	36	34	28	39	38	42	39	39	38	38	35	40	41	41	30	27	31	30
Gsu_2643										34	34	28	41	41	43	41	38	38	38	36	41	38	39	34	28	32	24
DaAHT2_2271											64	60	50	50	52	49	49	47	47	45	49	47	46	29	30	34	28
Dace_0363												69	53	53	55	55	56	52	52	50	56	58	57	32	32	34	27
Selin_2481													49	49	52	50	52	46	46	48	50	50	53	32	35	34	27
Gbem_3380														99	86	86	76	80	80	79	72	71	68	37	33	39	33
GM21_0866															85	86	75	81	81	79	71	70	69	37	32	39	33
Geob_1681																88	74	77	77	76	70	71	71	37	34	36	35
Gura_0988																	77	80	80	78	72	74	73	37	32	36	34
Gmet_0912																		83	83	73	71	75	73	40	34	39	36
omaB																			100	74	71	71	74	38	30	38	35
OmaC																				74	71	71	74	38	30	38	35
Glov_2294																					69	71	66	39	34	39	29
Geob_1685																						86	83	40	35	40	34
Gura_0992																							85	40	35	38	35
Gmet_0909																								39	34	36	37
Dacet_0794																									46	34	24
Dester_0349																										34	28
IALB_1838																											28
Kuster_4025
