# Supplementary material for: Genomic analyses of bacterial porin-cytochrome gene clusters
Source: Front Microbiol. 2014 Nov 26;5:657. doi: 10.3389/fmicb.2014.00657 (PMC4245776; doi:10.3389/fmicb.2014.00657)
Supplement: Supplementary file 5 [file Table5.XLSX]

## Sheet: Sheet1
Table S5. Amino acid sequence identity of identified Pcc outer-membrane c-Cyts
	Dester_0350	Theam_0782	Gbem_3379	GM21_0867	OmcB	OmcC	Geob_1682	Gura_0989	Glov_2295	Gmet_0913	Geob_1686	Selin_2480	Gmet_0910	GM18_3461	GM18_3467	Gsu_2724	Gura_1837	Gmet_0828	GSU_2642	Gura_0993	IALB_1837
Dester_0350		9	7	8	6	6	8	6	9	8	6	12	12	5	5	10	13	9	12	10	12
Theam_0782			8	8	6	6	8	8	8	9	8	6	4	7	7	9	8	6	6	6	7
Gbem_3379				78	42	41	33	32	29	24	17	13	10	14	14	8	9	8	9	11	9
GM21_0867					42	41	34	32	30	23	16	14	9	14	14	9	9	8	11	12	10
OmcB						71	31	32	32	29	17	15	11	15	15	9	13	12	14	12	10
OmcC							29	30	31	29	18	15	11	14	14	9	12	11	13	11	10
Geob_1682								63	39	24	20	16	10	10	10	10	10	9	12	12	11
Gura_0989									38	23	19	16	9	13	13	10	11	11	10	14	9
Glov_2295										32	22	19	10	12	12	7	11	10	13	10	12
Gmet_0913											16	15	10	10	10	9	10	11	12	11	14
Geob_1686												11	10	8	8	8	8	7	9	7	6
Selin_2480													12	11	11	9	10	9	14	9	10
Gmet_0910														8	8	8	9	10	10	9	11
GM18_3461															100	12	20	13	15	12	12
GM18_3467																12	20	13	15	12	12
Gsu_2724																	29	13	16	9	16
Gura_1837																		16	16	14	15
Gmet_0828																			34	13	11
GSU_2642																				12	13
Gura_0993																					8
IALB_1837
