# Supplementary material for: Genomic analyses of bacterial porin-cytochrome gene clusters
Source: Front Microbiol. 2014 Nov 26;5:657. doi: 10.3389/fmicb.2014.00657 (PMC4245776; doi:10.3389/fmicb.2014.00657)
Supplement: Supplementary file 6 [file Table6.XLSX]

## Sheet: Sheet1
Table S6. Amino acid sequence similarity of identified Pcc outer-membrane c-Cyts
	Dester_0350	Theam_0782	Gbem_3379	GM21_0867	OmcB	OmcC	Geob_1682	Gura_0989	Glov_2295	Gmet_0913	Geob_1686	Selin_2480	Gmet_0910	GM18_3461	GM18_3467	Gsu_2724	Gura_1837	Gmet_0828	GSU_2642	Gura_0993	IALB_1837
Dester_0350		25	18	18	15	14	20	17	16	20	18	26	23	15	15	19	23	23	24	22	21
Theam_0782			21	22	20	20	18	20	21	23	21	18	16	22	22	18	18	15	18	19	20
Gbem_3379				85	56	55	48	49	42	40	30	27	20	28	28	20	21	20	22	25	21
GM21_0867					56	56	48	50	43	39	30	28	21	28	28	20	20	22	24	26	22
OmcB						80	47	48	48	47	33	28	21	29	29	22	24	24	24	25	23
OmcC							44	46	46	45	31	28	20	28	28	21	24	22	24	24	24
Geob_1682								74	52	39	34	29	20	27	27	22	21	23	23	25	23
Gura_0989									53	40	35	28	21	28	28	23	22	24	22	27	24
Glov_2295										47	34	34	23	27	27	22	22	23	26	26	24
Gmet_0913											30	29	22	21	21	23	21	24	23	26	22
Geob_1686												24	21	22	22	18	20	19	22	20	22
Selin_2480													21	22	22	19	22	19	23	21	22
Gmet_0910														18	18	19	20	22	21	25	23
GM18_3461															100	23	30	26	25	21	27
GM18_3467																23	30	26	25	21	28
Gsu_2724																	41	20	24	21	27
Gura_1837																		27	28	25	31
Gmet_0828																			47	28	23
GSU_2642																				23	26
Gura_0993																					22
IALB_1837
